# Supplementary material for: Experimental Challenge of Atlantic Cod (Gadus morhua) with a Brucella pinnipedialis Strain from Hooded Seal (Cystophora cristata)
Source: PLoS One. 2016 Jul 14;11(7):e0159272. doi: 10.1371/journal.pone.0159272 (PMC4944957; doi:10.1371/journal.pone.0159272)
Supplement: S1 Table — Ct values from real time PCR on cod head kidney derived monocytes/macrophages (HKDM; tab sheet named “In vitro”) from control wells and HKDM challenged with B. pinnipedialis reference (12890) and hooded seal (17a-1) strain. Number of colony forming units (CFU)/well are given. Ct values from real time PCR on spleen from saline injected control cod and cod infected with B. pinnipedialis hooded seal strain 17a-1 (tab sheet named “In vivo”). Number of CFU/ml blood and CFU/g organ are given. (XLSX) [file pone.0159272.s004.xlsx]

## Sheet: In vivo
Group	Fish	Time pi	Hepcidin		Cathelicidin		IFN-g		IL-1b		IL-10		IL-12		Bacteriology
			Ct target gene	Ct 18S	Ct target gene	Ct 18S	Ct target gene	Ct 18S	Ct target gene	Ct 18S	Ct target gene	Ct 18S	Ct target gene	Ct 18S	CFU/ml blod	CFU/g spleen	CFU/g liver	CFU/g head kidney	CFU/g heart	CFU/g gonades
control	1_1	1	28.5	11.03	24.56	10.59	30.47	10.56	30.12	10.62	30.49	10.74	37.44	10.69	na	na	na	na	na	na
	1_2	1	28.13	10.63	23.19	10.2	31.9	10.23	31.11	10.34	34.47	10.35	na	9.94	na	na	na	na	na	na
	1_3	1	28.53	10.1	23.2	9.6	31.65	9.75	32.14	9.84	34.6	9.89	37.21	10.27	na	na	na	na	na	na
	1_4	1	27.95	9.77	23.6	9.57	30.94	9.62	31.13	9.92	33.36	9.9	37.04	9.63	na	na	na	na	na	na
	1_5	1	30.83	10.27	24.89	10.51	32.99	9.97	33.79	9.93	36.1	9.94	na	10.47	na	na	na	na	na	na
infected	3_1	1	26.4	10.74	22.59	10.31	31.36	10.51	28.37	10.45	34.61	10.33	na	10.24	2060	na	na	na	0	na
	3_2	1	24.32	10.64	21.58	10.29	28.65	10.39	27.19	10.61	29.98	10.87	34.77	10.24	3040	na	na	na	0	na
	3_3	1	23.9	10.24	20.12	9.62	30.5	9.78	25.83	9.94	32.06	9.68	33.65	9.3	10000	na	na	na	0	na
	3_4	1	24.87	10.42	21.03	9.38	29.48	10.09	27.14	9.98	30.86	9.63	36.54	9.72	4240	na	na	na	0	na
	3_5	1	27.29	12.24	24.45	11.21	27.91	11.76	26.72	11.72	27.79	11.61	34.76	12.28	15000	na	na	na	1021	na
control	1_6	7	28.95	8.55	23.14	9.95	na	na	29.47	10.29	35.22	10.4	na	10.12	na	na	na	na	na	na
	1_7	7	27.27	10.82	22.38	9.5	31.6	10.43	31.25	10.24	32.42	10.04	na	9.85	na	na	na	na	na	na
	1_8	7	28.05	10.43	24.02	9.79	32.26	10.54	32.07	10.35	33.62	10.22	na	10.1	na	na	na	na	na	na
	1_9	7	28.13	10.67	24.46	9.94	28.85	10.32	28.36	10.09	29.06	10.09	na	9.7	na	na	na	na	na	na
infected	3_6	7	27.06	10.31	22.53	9.64	28.72	10.37	29.26	10.44	31.27	10.05	32.67	11.25	690	17650	264	0	0	957
	3_7	7	26.26	10.75	21.65	10.16	28.88	10.58	29.43	10.54	30.5	10.47	33.61	10.21	1370	15150	421	43083	69	12
	3_8	7	32.27	11	27.59	10.43	33.38	10.8	34.1	10.93	na	10.99	na	10.51	3310	7750	497	18444	245	154
	3_9	7	na	na	23.06	9.57	29.88	9.46	30.77	10.36	32.95	10.05	35.08	9.87	430	195	63	45500	222	242
	3_10	7	na	na	24.76	10.51	29.28	11.01	28.24	11.06	29.22	na	37.19	10.71	650	10600	296	40967	46	692
control	1_10	14	na	na	na	na	na	na	na	na	na	na	na	na	na	na	na	na	na	na
	1_11	14	28.67	11.58	22.9	11.16	33.09	11.01	31.2	11.8	34.95	11.62	na	11.64	na	na	na	na	na	na
	1_12	14	31.1	13.76	26.16	na	31.16	13.19	na	na	31.67	13.28	37.14	13.38	na	na	na	na	na	na
	1_13	14	na	na	na	na	na	na	na	na	na	na	na	na	na	na	na	na	na	na
	1_14	14	na	na	na	na	na	na	na	na	na	na	na	na	na	na	na	na	na	na
infected	3_11	14	28.06	10.86	23.71	10.34	28.97	10.03	28.8	10.41	29.33	9.99	35.27	10.35	320	6550	65	0	4	192
	3_12	14	28.37	10.95	22.59	8.98	29.95	10.06	29.25	10.58	29.94	10.18	34.97	10.54	1150	1000	35	0	0	0
	3_13	14	27.75	10.01	23.42	9.18	28.15	9.09	28.68	9.45	29.86	9.23	32.48	9.55	50	305	0	23667	0	na
	3_14	14	27.18	10.54	21.08	9.33	28.18	9.9	29.22	10.41	29.91	10.19	33.31	10.32	180	9050	0	44600	26	17
	3_15	14	28.53	10.35	23.37	9.59	30.22	9.81	32.05	10.82	33.12	10.78	na	11.01	90	30	0	21333	7	0
control	1_16	28	27.69	10.61	22.42	9.78	31.2	9.94	30.43	10.51	33.86	10.42	38.61	10.41	na	na	na	na	na	na
	1_17	28	27.39	10.74	23.45	10.34	30.34	10.31	31.2	10.8	33.17	10.4	37.42	10.83	na	na	na	na	na	na
	1_18	28	28.55	10.15	23.04	8.61	31.18	9.65	32.21	10.27	35.64	10.01	37.23	10.2	na	na	na	na	na	na
	1_19	28	na	na	25.14	10.6	na	na	31.27	11.52	31.69	11.36	na	11.4	na	na	na	na	na	na
infected	3_16	28	28.05	11.64	21.67	10.4	27.8	10.74	28.47	11.53	28.6	11.03	35.54	11.76	0	635	7	13385	0	9231
	3_17	28	27.63	11.41	23.43	9.76	27.68	10.78	27.61	11.12	28.06	10.67	32.9	11.1	30	670	0	0	0	na
	3_18	28	27.82	11.06	22.58	10.56	29.14	10.19	28.64	10.49	29.56	10.42	35.51	10.89	0	60	5	14471	0	84
	3_19	28	28.9	10.9	22.49	9.83	31.27	10.4	31.61	10.81	35.09	10.57	37.39	10.93	140	45	61	37000	0	0
	3_20	28	28.63	11.23	25.53	10.72	28.73	10.59	29.94	11.4	30.25	11.07	38.15	11.44	60	200	10	0	11	12
	3_21	28	27.81	10.27	22.07	9.66	29.42	9.76	30.35	10.36	31.19	10	na	37.98	100	105	5	1920	0	10526

## Sheet: In vitro
		Hepcidin						Cathelicidin						IL-1b						IL-10						IL-12						Bacteriology
Fish	Time pi	control		17a-1		12890		control		17a-1		12890		control		17a-1		12890		control		17a-1		12890		control		17a-1		12890		17a-1 CFU/well		12890 CFU/well
		Ct target gene	Ct 18S	Ct target gene	Ct 18S	Ct target gene	Ct 18S	Ct target gene	Ct 18S	Ct target gene	Ct 18S	Ct target gene	Ct 18S	Ct target gene	Ct 18S	Ct target gene	Ct 18S	Ct target gene	Ct 18S	Ct target gene	Ct 18S	Ct target gene	Ct 18S	Ct target gene	Ct 18S	Ct target gene	Ct 18S	Ct target gene	Ct 18S	Ct target gene	Ct 18S	well 1	well 2	well 1	well 2
1	1.5	29,13	13,06	28.03	12.57	28.1	12.35	30.07	12.78	29.18	12.37	29.27	12.17	28.06	13.15	24.5	12.42	25.24	12.29	31.47	13.2	28.77	12.83	29.19	12.32	36.1	12.98	35.23	12.47	34.96	12.37	485250	407250	121500	208500
1	24	30.59	13.72	26.48	12.58	27.27	12.67	29.19	13.19	26.25	12.24	26.69	12.25	28.86	13.25	23.55	12.43	25.18	12.67	34.5	13.34	31.05	12.49	32.3	12.6	37.44	12.84	37.35	12.05	35.93	12.4	174750	106500	65250	50550
1	48	29.74	11.88	28.62	12	28.05	11.44	26.92	11.04	27.07	11.24	25.13	10.69	27	11.22	24.52	11.3	25.26	10.7	33.83	11.39	31.2	11.3	32.09	11.8	na	11.32	35.41	11.44	37.28	10.96	64500	64500	19875	16125
2	1.5	29.09	12.1	26.69	11.58	28.34	12.05	29.58	11.73	28.3	11.47	29.2	12.4	25.94	12.06	21.82	11.74	23.02	12.29	29.21	12.08	27.23	12.01	28.47	12.76	34.86	12.06	34.21	11.93	34.22	12.4	1050000	2175000	178500	217500
2	24	26.77	12.31	24.37	11.6	24.25	11.78	27.33	11.82	25.02	11.63	24.41	11.73	26.12	12.16	21.54	11.96	22.3	11.77	32.08	12.42	29.02	12.06	29.73	11.6	35.44	12.01	35.23	11.61	35.92	11.38	393750	363750	22500	36750
2	48	25.58	11.69	26.24	12.12	25.69	11.26	23.82	11	24.25	11.5	23.81	10.77	23.6	11.03	23.36	11.5	23.07	10.79	31.21	11.37	29.76	11.85	29.72	11.12	34.96	11.46	35.28	11.82	33.73	11.17	183000	268500	20025	12150
3	1.5	27.18	12.59	25.86	12.59	32.22	17.4	33.3	12.18	30.64	12.38	37.7	16.79	27.21	12.52	23.41	12.6	29.93	17.27	29.62	12.7	27.74	12.85	35.07	17.56	36.89	12.67	35.29	12.71	na	17.24	3090000	3450000	525000	525000
3	24	25.71	12.28	23.78	12.11	24.23	12.31	29.23	11.68	25.95	11.5	26.14	11.67	24.93	12.39	20.99	11.82	21.2	12.22	30.44	12.32	28.02	11.89	28.02	12.22	37.56	12.05	36.08	11.46	na	11.85	3285000	3855000	555000	510000
3	48	27.39	12.18	26.29	11.56	26.74	11.72	26.19	11.47	25.73	11.05	25.15	10.88	24.54	11.67	21.41	11.1	21.56	11.06	31.85	11.98	29.01	11.47	29.83	11.32	37.77	11.77	36.88	11.31	35.8	11.38	1036500	1081500	120000	118500
4	1.5	28.55	13	28.25	12.86	27.41	12.16	32.62	12.2	32.51	12.23	31.35	11.47	32.06	12.81	30.32	12.66	29.87	11.87	31.52	12.97	31.36	13.08	31.06	11.95	37.38	12.88	36.03	12.71	na	11.82	3450000	3990000	459000	630000
4	24	31.32	12.69	27.38	11.94	28.22	12.36	34.43	12.16	30	11.79	30.46	11.68	30.74	12.67	23.97	12.21	24.34	11.99	33.41	12.4	32.18	12.24	32.18	12.01	37.74	12.43	na	11.79	37.41	11.97	2340000	2520000	313500	242250
4	48	28.09	11.77	28.1	11.47	28.65	11.6	27.61	11.27	29.22	10.99	28.83	10.82	25.17	11.66	23.09	11.28	23.69	11.21	31.64	11.72	29.51	11.35	30.74	11.36	36.36	11.48	36.94	11.43	37.52	11.41	754500	775500	90000	55500
5	1.5	na	na	na	na	na	na	na	na	na	na	na	na	na	na	na	na	na	na	na	na	na	na	na	na	na	na	na	na	na	na	1245000	1290000	570000	339000
5	24	na	na	na	na	na	na	na	na	na	na	na	na	na	na	na	na	na	na	na	na	na	na	na	na	na	na	na	na	na	na	1365000	1560000	150750	119250
5	48	na	na	na	na	na	na	na	na	na	na	na	na	na	na	na	na	na	na	na	na	na	na	na	na	na	na	na	na	na	na	133500	105000	7575	8325
